# Supplementary material for: Variations in bacterial profiles associated with semen collection timing and bull breed, analyzed using 16S rRNA sequencing and MALDI-TOF MS
Source: Front Vet Sci. 2025 Sep 5;12:1583136. doi: 10.3389/fvets.2025.1583136 (PMC12447730; doi:10.3389/fvets.2025.1583136)
Supplement: Supplementary file 2 [file Table_2.xls]

## Sheet: List_of_genera_in_T1_T2_T3
Genus	T1	T2	T3
[Eubacterium]_brachy_group	113	806	499
[Eubacterium]_coprostanoligenes_group	3	1065	49
[Eubacterium]_hallii_group	0	1	14
[Eubacterium]_nodatum_group	28	3	5
[Ruminococcus]_gauvreauii_group	0	0	6
0319-6G20	491	0	0
211ds20	0	12	31
Absconditabacteriales_(SR1)	497	460	117
Acetobacter	803	0	0
Acetobacterium	0	0	24
Acholeplasma	868	4753	4936
Acidibacter	0	67	0
Acidocella	55735	42913	41666
Acinetobacter	1193	132	3870
Actinobacillus	0	1692	3369
Actinobacteria	33	0	0
Actinomyces	3	135	94
Actinomycetaceae	287	57	72
Actinotalea	0	0	20
Advenella	437	5	10
Aequorivita	172	6	22
Aeribacillus	0	0	7
Aerococcus	2	0	3
Aeromicrobium	0	81	10
Aeromonas	3767	0	0
Aerosphaera	185	205	36
Aestuariimicrobium	0	0	6
Agrococcus	0	0	106
Akkermansia	142	0	11
Alcanivorax	0	66	22
Aliicoccus	37	10	3
Aliidiomarina	0	0	14
Alistipes	0	3	14
Alkalibacterium	370	0	0
Alkaliphilus	3629	0	0
Alloiococcus	1427	865	587
Alloprevotella	3458	6773	3249
Allorhizobium-Neorhizobium-Pararhizobium-Rhizobium	0	0	12
Altererythrobacter	7	0	4
Amaricoccus	0	11	0
Aminobacter	379	13	299
Anaerocella	0	0	25
Anaerococcus	16	48	32
Aquabacterium	0	60	332
Aquamicrobium	9	155	93
Aquicella	443	0	39
Arcanobacterium	1220	229	87
Arcobacter	822	1913	923
Arenimonas	25	22	43
Arthrobacter	0	0	699
Atopostipes	7	19	57
Aureimonas	0	31	0
Azoarcus	12	0	38
Azospirillum	0	71	0
Bacillus	2286	913	2375
Bacteroidales_RF16_group	0	52	207
Bacteroides	8628	3015	2017
Bacteroidetes_VC2.1_Bac22	0	1	17
Bauldia	0	403	2
Bdellovibrio	0	6	12
Bifidobacteriaceae	0	0	4
Bifidobacterium	752	0	402
BIyi10	0	2	21
Blastococcus	0	0	220
Blastopirellula	0	0	4
Blautia	150	0	12
Blfdi19	0	322	0
Bordetella	0	0	8
Brachybacterium	451	1147	602
Bradymonadales	0	0	34
Bradyrhizobium	4253	4534	1269
Brevibacterium	1340	1068	955
Brevundimonas	224	0	29
Brumimicrobium	21	4	0
Bryobacter	52	0	0
Buchnera	1	0	0
Burkholderia-Caballeronia-Paraburkholderia	37136	30336	32509
Caldibacillus	9	0	3
Calidifontibacter	0	0	160
Campylobacter	17641	10398	22771
Candidatus_Accumulibacter	358	0	0
Candidatus_Berkiella	0	0	8
Candidatus_Kaiserbacteria	0	0	7
Candidatus_Obscuribacter	0	250	0
Candidatus_Paracaedibacter	0	47	9
Candidatus_Saccharimonas	557	49	0
Candidatus_Soleaferrea	181	0	3
Candidimonas	0	62	0
Carnobacterium	0	0	59
Caryophanon	0	83	0
Caulobacter	0	32	0
Cellulomonas	429	23	79
Cellvibrio	0	879	569
Cerasicoccus	5	39	0
Chitinophaga	0	27	0
Christensenellaceae_R-7_group	3521	1529	302
Chryseobacterium	0	265	0
CL500-29_marine_group	0	0	0
Cloacibacterium	0	0	2382
Clostridia_UCG-014	891	8	75
Clostridia_vadinBB60_group	6610	10190	10805
Clostridium_sensu_stricto_1	5015	0	0
Comamonas	404	0	304
Coprobacter	47	0	0
Coprococcus	0	0	8
Corynebacterium	30270	20545	18400
Curtobacterium	0	0	3
Curvibacter	0	374	0
Cutibacterium	13096	13661	12102
Cytophaga	0	0	263
Defluviitoga	0	9	0
Deinococcus	0	61	247
Delftia	371	0	6
Demequina	12	43	56
Dermacoccus	0	1339	17
DEV007	6	35	362
Devosia	115	956	1314
dgA-11_gut_group	0	0	20
Diaphorobacter	0	0	1
Dielma	0	0	2
Dietzia	1215	3427	816
DNF00809	0	0	2
Dorea	0	0	5
DSSD61	377	145	3
Dubosiella	13303	0	0
Dyella	294	2038	1829
Edaphobaculum	0	0	19
Enhydrobacter	0	2095	112
Enteractinococcus	11	0	11
Enterobacter	0	204	507
Enterococcus	0	0	1557
Enterorhabdus	595	0	0
Ercella	6	7	18
Ereboglobus	0	1	0
Erwinia	2674	3319	1018
Erysipelothrix	102	0	37
Erysipelotrichaceae_UCG-009	0	0	2
Escherichia-Shigella	17305	9435	16895
Ezakiella	758	304	196
F082	0	3	0
Facklamia	2035	437	356
Faecalibacterium	0	0	320
Faecalibaculum	308	0	0
Family_XIII_AD3011_group	0	4	2
Fastidiosipila	3157	5145	4911
FCPS473	90	0	37
Fenollaria	0	23	0
Fermentimonas	12	4	28
Fibrobacter	492	8	16
Filifactor	266	510	259
Finegoldia	3051	1491	1379
Flaviflexus	0	0	42
Flavobacterium	714	1229	1096
Flectobacillus	802	929	476
Fluviicola	0	0	7
Fournierella	243	0	0
Friedmanniella	0	5	0
Fusobacterium	13661	36853	48962
Gallicola	2	0	0
Gastranaerophilales	0	0	6
Gelidibacter	0	0	314
Gemella	34	2767	318
Gemmobacter	0	0	24
Geobacillus	3665	1385	1540
Georgenia	7	19	351
Gilvimarinus	0	23	5
GKS98_freshwater_group	0	0	20
Globicatella	1	0	0
Glutamicibacter	2	26	95
Gordonia	18	149	147
Gracilibacteria	0	0	8
Granulicella	0	0	2
Guggenheimella	4	16	11
Gulosibacter	0	18	10
Haemophilus	494	1055	2578
Haliea	611	0	0
Halomicronema_TFEP1	123	0	0
Halomonas	0	25	0
Haloplasma	0	14	0
HAW-RM37-2	0	8	18
Helcobacillus	371	1104	904
Helcococcus	3765	4730	4501
Herbaspirillum	1181	833	0
Herbinix	0	9	27
Histophilus	17220	29735	22281
HN-HF0106	0	14	0
Howardella	9	520	1669
Huakuichenia	435	0	0
Hydrogenophaga	4	0	4
Hydrotalea	0	139	193
Hyphomicrobium	254	100	128
Iamia	206	68	49
Idiomarina	0	179	44
Ignavigranum	439	1338	360
Ilumatobacter	0	8	0
Isoptericola	2	18	4
Janibacter	207	0	0
Jeotgalibaca	151	740	27
Jeotgalicoccus	139	50	431
JG30-KF-CM45	1948	8	26
Jonesia	0	1	0
Kineococcus	0	0	62
Klebsiella	626	0	0
Klenkia	0	0	229
Kocuria	248	60	0
Lachnospiraceae_AC2044_group	0	0	15
Lachnospiraceae_NK3A20_group	155	147	628
Lachnospiraceae_UCG-002	0	13	0
Lachnospiraceae_UCG-010	0	543	0
Lacticigenium	0	0	12
Lactobacillus	1530	87	150
Lactococcus	10087	2184	9822
Lautropia	0	0	9
Lawsonella	2942	488	4433
Legionella	1286	11	45
Leifsonia	2013	29	55
Leptotrichia	957	2429	1013
Leucobacter	1041	1376	295
Leuconostoc	0	0	24
Longimicrobiaceae	0	0	7
Longivirga	0	391	0
Lunatimonas	0	0	6
Luteimonas	511	38	472
Luteolibacter	0	74	6
LWQ8	284	0	1
Lysinibacillus	0	10	8
Lysinimicrobium	253	23	5
Mageibacillus	8039	18503	15818
Mailhella	0	149	0
Mariniflexile	25	0	0
Marinilabiliaceae	73	2059	47
Marinilactibacillus	0	0	145
Marinobacter	8	5	9
Marinobacterium	0	11	0
Marinospirillum	0	16	59
Marmoricola	5	0	12
Massilia	27	0	1
Meiothermus	0	369	23
Membranicola	940	50	68
Mesorhizobium	1260	1298	551
Methylibium	0	0	226
Methylobacterium-Methylorubrum	18	3805	2543
Methylocella	0	0	1317
Methylocystis	0	41	0
Methyloversatilis	271	0	0
Methylovirgula	99	1345	1
Microbacteriaceae	0	0	208
Microbacterium	307	15	146
Micrococcus	1796	404	487
mle1-27	0	0	610
Mobiluncus	5	0	0
Modestobacter	0	0	492
Moheibacter	21	84	65
Monoglobus	0	0	69
Moraxella	326	125	729
Muribaculaceae	1471	0	0
MVP-15	0	4	0
MWH-CFBk5	74	0	0
Mycetocola	0	0	67
Mycoplasma	3777	1817	7320
Nakamurella	287	0	0
Negativicoccus	250	102	6
Neisseria	266	1145	739
Neochlamydia	0	14	0
Niveispirillum	0	0	11
NK4A214_group	274	0	20
Nocardioides	11	76	4422
Nosocomiicoccus	298	79	155
Noviherbaspirillum	0	0	296
Novosphingobium	1754	2831	961
Obscuribacteraceae	247	97	112
Oceanivirga	4438	7307	7825
Oceanobacillus	15	91	14
Oceanobacter	1074	14	0
Oligella	1335	4060	5610
Oligosphaera	0	0	2
Olsenella	0	0	7
OM27_clade	95	0	0
OPB41	0	6	0
Ornithinicoccus	0	0	12
Ornithinimicrobium	13	4	10
Others	115906	117041	107132
p-2534-18B5_gut_group	0	410	0
Paenalcaligenes	690	0	4
Paenibacillus	0	0	5
Paeniclostridium	1806	189	1882
Paeniglutamicibacter	0	11	0
Paludibacter	0	18	7
Pandoraea	514	0	0
Pantoea	19901	215	1344
Parabacteroides	1049	13	1
Paracoccus	620	67	1538
Parapedobacter	3	0	0
Parapusillimonas	10	0	3
Parasediminibacterium	0	134	3
Parvibaculum	0	0	3
Parvimonas	4321	4898	3687
Pedobacter	135	0	0
Pelagibacterium	603	114	66
Pelistega	9677	8342	4526
Pelomonas	767	1486	1597
Peptococcus	1710	6062	4519
Peptoniphilus	802	191	1630
Peredibacter	14	15	0
Persicitalea	0	0	11
Phascolarctobacterium	0	72	0
Phenylobacterium	0	0	15
Phreatobacter	0	27	0
Planktosalinus	39	34	12
Planococcus	0	0	247
Porphyromonas	14721	27942	22235
Prevotella	124	6525	1611
Prevotellaceae_UCG-003	103	5	82
Prevotellaceae_UCG-004	60	1	6
Propionibacteriaceae	334	1698	948
Propioniciclava	0	0	9
Proteiniclasticum	6	218	0
Proteiniphilum	0	39	115
Proteus	401	417	498
Pseudactinotalea	357	16	9
Pseudaminobacter	0	0	5
Pseudoclavibacter	0	115	0
Pseudofulvimonas	0	26	13
Pseudohongiella	19	0	0
Pseudomonas	20715	23736	6063
Pseudonocardia	0	0	330
Psychrobacter	0	40	0
Pusillimonas	9	48	34
Qipengyuania	12	0	10
Ralstonia	2878	4210	987
Reyranella	0	14	77
RF39	0	8	11
Rheinheimera	0	255	28
Rhizorhapis	0	22	4
Rhodanobacter	1201	241	567
Rhodobacter	0	0	255
Rhodococcus	2285	626	661
Rhodopseudomonas	0	12	72
Rikenellaceae_RC9_gut_group	1	220	390
Romboutsia	0	2714	135
Roseimarinus	0	34	50
Roseimaritima	0	18	21
Roseivirga	0	0	25
Roseomonas	0	0	22
Rothia	1388	2024	963
Ruminococcus	0	0	12
Saccharimonadales	86	21	35
Salinicoccus	0	0	267
Sedimentibacter	0	68	6
Serratia	12226	4024	937
Sinomicrobium	0	0	4
Skermanella	0	102	0
SM2D12	0	113	461
Sneathia	0	70	0
Solibacillus	1	21	0
Solirubrobacter	0	1176	0
Solobacterium	0	0	0
Sphaerochaeta	93	3	3
Sphingobacterium	255	9	131
Sphingomonas	568	0	557
Spiroplasma	3	0	1
Sporocytophaga	100	0	0
Staphylococcus	4838	5872	5689
Stenotrophomonas	1	3803	5
Streptobacillus	2410	4079	1570
Streptococcus	2167	2950	7101
Streptomyces	3767	0	900
Subgroup_2	1910	686	461
Sumerlaea	0	77	0
Suttonella	346	0	16
Syntrophococcus	337	0	0
Tepidimonas	400	0	0
Tepidisphaeraceae	0	34	0
Tessaracoccus	12	4	31
Thermoactinomyces	0	0	14
Thiomonas	2582	3382	3052
Thiopseudomonas	10	43	33
Tissierella	2715	35	70
TM7a	1115	694	394
TM7x	0	3	67
TRA3-20	0	0	1441
Truepera	6	141	54
Trueperella	1024	1572	1177
Turicibacter	98	0	177
UCG-002	5	0	0
UCG-004	0	0	42
UCG-005	628	215	606
UCG-009	99	0	228
UCG-010	912	3464	2156
Ureaplasma	5977	5234	1962
Ureibacillus	0	0	4
Vampirovibrionales	0	393	0
Verruc-01	0	11	0
Vibrio	13	165	60
Vibrionimonas	0	655	0
Vicingus	1114	0	0
Victivallaceae	0	181	28
W5053	22253	6573	11949
WCHB1-41	0	13	0
Wolbachia	0	7975	0
WPS-2	0	518	25
Yaniella	330	378	1346
